# Supplementary material for: Antifungal Activity of Artemisia capillaris Essential Oil Against Alternaria Species Causing Black Spot on Yanbian Pingguoli Pear in China
Source: Plants (Basel). 2025 Oct 13;14(20):3146. doi: 10.3390/plants14203146 (PMC12567038; doi:10.3390/plants14203146)
Supplement: Supplementary file 1 [file plants-14-03146-s001.zip]

Archive with 1 entries (1 files):
- plants-3901960-supplementary.pdf
